# Supplementary material for: Comparison of six fit algorithms for the intra-voxel incoherent motion model of diffusion-weighted magnetic resonance imaging data of pancreatic cancer patients
Source: PLoS One. 2018 Apr 4;13(4):e0194590. doi: 10.1371/journal.pone.0194590 (PMC5884505; doi:10.1371/journal.pone.0194590)
Supplement: S1 Data — (ZIP) [file pone.0194590.s004.zip]

Archive with 2 entries (2 files):
- data_rois.mat
- load_the_ROI_data.m
