# Supplementary material for: Comparison of six fit algorithms for the intra-voxel incoherent motion model of diffusion-weighted magnetic resonance imaging data of pancreatic cancer patients
Source: PLoS One. 2018 Apr 4;13(4):e0194590. doi: 10.1371/journal.pone.0194590 (PMC5884505; doi:10.1371/journal.pone.0194590)
Supplement: S1 Data — (ZIP) [file pone.0194590.s004.zip › load_the_ROI_data.m]

%%
% the vector bval gives the bvalues
% data is saved in arrays:
% all_data{patient number, scan session, repetition of scan (1- initial scan of session, 2= repeated intra-session scan), tissue (1=tumour, % 2= healthy)
% all_data gives a x*n matrix, with x the number of voxels within the ROI
% and n the number of b-values. all_data repressents the signal intensities
% at the different b-values.
%
% data missing as described in paper: 
% patient 1 misses healthy tissue in scan 2: all_data{1,1,1,2}
% patient 5 misses tumour+healthy tissue in scan 2, repetition 2: all_data{5,2,2,:}
% patient 8 misses tumour tissue in scan 2, repetition 2: all_data{8,2,2,1}
% patient 14 misses healthy tissue in all scans: all_data{14,:,:,2}
directory=''; % put in directory
load(fullfile(directory,'data_rois.mat'))
